# Supplementary material for: Enabling Eating Detection in a Free-living Environment: Integrative Engineering and Machine Learning Study
Source: J Med Internet Res. 2022 Mar 1;24(3):e27934. doi: 10.2196/27934 (PMC8924783; doi:10.2196/27934)
Supplement: Multimedia Appendix 3 [file jmir_v24i3e27934_app3.zip]

Archive with 3 entries (2 files):
- Supplementary Material 3 codes.tar
- __MACOSX/
- __MACOSX/._Supplementary Material 3 codes.tar
